# Supplementary material for: Genotypic Variation in Grain P Loading across Diverse Rice Growing Environments and Implications for Field P Balances
Source: Front Plant Sci. 2016 Sep 27;7:1435. doi: 10.3389/fpls.2016.01435 (PMC5037189; doi:10.3389/fpls.2016.01435)
Supplement: Supplementary Table 1 — Information on the materials and methods used in each of the multi-location trials including location, rice growing environment, year, season, soil characteristics, fertilizer rates, experimental design, plot size, hill density, number of replicates and total number of genotypes for 41 environments. [file Table1.XLSX]

## Sheet: Per environment
Environment	Trial	Country	Site	Rice growing environment	P treatment	Year	Season	Soil characteristics			Fertilizer rate (kg ha-1)			Exp design	Plot dimensions (m x m)	Hill spacing (cm x cm)	No of replicates	Total no of genotypes
								pH	Bray-P (mg kg-1)		N	P	K
1	1	Benin	Bohicon	Upland	+	2012	Wet	6	7.7		80	30	50	Alpha lattice	0.8 × 0.8	20 x 20	3	39
2	1	Benin Bohicon	Bohicon	Upland	-	2012	Wet					0
3	2	Burkina Faso	Farako-ba	Upland	+	2012	Wet	5.2	1.4		80	30	50	Alpha lattice	0.8 × 0.8	20 x 20	3	39
4	3	The Gambia	Yundum	Upland	+	2012	Wet	5.8	4.8		80	30	50	Alpha lattice	0.8 × 0.8	20 x 20	3	39
5	3	Gambia	Yundum	Upland	-	2012	Wet				80	0	50	Alpha lattice	0.8 × 0.8 m2		3
6	4	Benin	Cotonou	Upland	+	2012	Wet	5.5	9		80	30	50	Alpha lattice	0.8 × 0.8	20 x 20	3	40
7	4	Benin	Cotonou	Upland	-	2012	Wet				80	0	50	Alpha lattice			3
8	5	Benin	Cotonou	Lowland	+	2012	Wet	5.3	6.9		80	30	50	Alpha lattice	1.6 × 0.8	20 x 20	3	75
9	5	Benin	Cotonou	Lowland	-	2012	Wet	6	18		80	0	50		1.6 × 0.8 m2		3
10	6	Philippines	Pangil	Lowland	+	2012	Wet	4.7	4.1		120	30	30	RBCD	0.8 x 3.0	20 x 20	3	19
11	6	Philippines	Pangil	Lowland	-	2012	Wet	4.7	4.1		120	0	30				3
12	7	Nigeria	Ibadan	Lowland	+	2013	Wet	nd	nd		80	30	50	Alpha lattice	1 × 1.4	20 x 20	3	50
13	7	Nigeria	Ibadan	Lowland	-	2013	Wet				80	0	50	Alpha lattice	1 × 1.4 m2		3
14	8	Benin	Cotonou	Lowland	+	2013	Wet	5.2	4.81011		80	30	50	Alpha lattice	1 × 1.4	20 x 20	3	21
15	8	Benin	Cotonou	Lowland	-	2013	Wet	5.3	6.92243		80	0	50	Alpha lattice	1 × 1.4 m2		3
16	9	Benin	Cotonou	Upland	+	2013	Wet	5.9	14.219		80	30	50	RCBD	2 × 0.2	20 x 20	3	12
17	9	Benin	Cotonou	Upland	-	2013	Wet				80	0	50
18	10	Benin	Cotonou	Upland	+	2013	Wet	6.1	3.25055		80	30	50	RBCD	2 × 0.2	20 x 20		12
19	10	Benin	Cotonou	Upland	-	2013	Wet				80	0	50	RBCD
20	11	Benin	Cotonou	Upland	+	2013	Wet	5.2	1.34344		80	30	50	RBCD	2 × 0.2	20 x 20		12
21	11	Benin	Cotonou	Upland	-	2013	Wet				80	0	50	RBCD
22	12	Benin	Bohicon	Upland	+	2013	Wet	6.3	7.75307		80	30	50	Alpha lattice	1 × 1.4	20 x 20	3	33
23	12	Benin Bohicon	Bohicon	Upland	-	2013	Wet	6.9	4.67873		80	0	50	Alpha lattice	1 × 1.4 m2		3
24	13	Burkina Faso	Farako-ba	Upland	+	2013	Wet	6.2	1.39949		80	30	50	Alpha lattice	1 × 1.4	20 x 20	3	33
25	13	Burkina Faso	Farako-ba	Upland	-	2013	Wet				80	0	50	Alpha lattice	1 × 1.4 m2		3
26	14	Nigeria	Ikenne	Upland	+	2013	Wet	5.6	2.31138		80	30	50	Alpha lattice	1 × 1.4	20 x 20	3	33
27	14	Nigeria	Ikenne	Upland	-	2013	Wet				80	0	50	Alpha lattice	1 × 1.4 m2		3
28	15	Benin	Cotonou	Upland	+	2013	Wet	6	5.9		80	30	50	Alpha lattice	1 × 1.4	20 x 20	3	33
29	15	Benin	Cotonou	Upland	-	2013	Wet				80	0	50	Alpha lattice	1 × 1.4 m2		3
30	16	Tanzania	Dakawa	Lowland	+	2013	Wet	6.1	nd		150	22	42	Alpha lattice	0.8 x 1.6	20 x 20	3	45
31	16	Tanzania	Dakawa	Lowland	-	2013	Wet					0		Alpha lattice	0.8 x 1 m2		3
32	17	Tanzania	Ruvu	Lowland	+	2013	Dry	nd	nd		150	22	42	Alpha lattice	0.8 x 1.6	20 x 20	3	43
33	17	Tanzania	Ruvu	Lowland	-	2013	Wet					0		Alpha lattice	0.8 x 1 m2		3
34	18	Japan	Tsukuba	Upland	+	2013	Wet	5.6	12.5		75	22	42	RCBD	0.9 x 1.2	30 x 12	3	13
35	19	Japan	Tsukuba	Upland	-	2013	Wet	5.7	7.8		75	0	42	RCBD	0.6 x 1.2	20 x 10	3	13
36	20	Japan	Tsukuba	Upland	-	2013	Wet	5.6	4.5		75	0	42	RCBD	0.6 x 1.2	20 x 10	2	13
37	21	Philippines	Pangil	Lowland	+	2013	Dry	4.7	4.1		120	30	30	RCBD	0.8 x 3.0	20 x 20	3	18
38	21	Philippines	Pangil	Lowland	-	2013	Dry	4.7	4.1		120	0	30	RBCD			3
39	22	Sri Lanka	Bathalagoda	Lowland	-	2014	Wet	5.8	2.65		0	0	0	RCBD	0.5 x 6	15 x 15	3	20
40	23	Tanzania	Dakawa	Lowland	+	2014	Wet	6	nd		150	22	42	Alpha lattice	1.6 × 0.8	20 x 20	3	10
41	23	Tanzania	Dakawa	Lowland	-	2014					150	0	42	Alpha lattice	1.6 × 0.8 m2		3
