# Supplementary material for: Genotypic Variation in Grain P Loading across Diverse Rice Growing Environments and Implications for Field P Balances
Source: Front Plant Sci. 2016 Sep 27;7:1435. doi: 10.3389/fpls.2016.01435 (PMC5037189; doi:10.3389/fpls.2016.01435)
Supplement: Supplementary Datasheet 1 — Genotype × environment least square means for grain yield, straw biomass, grain P concentration and straw P concentration. [file DataSheet1.XLSX]

## Sheet: Grain yield
Continuous colour scale: green = high grain yield to yellow = medium grain yield to red = low grain yield
Env	1	2	3	4	5	6	7	8	9	10	11	12	13	14	15	16	17	18	19	20	21	22	23	24	25	26	27	28	29	30	31	32	33	34	35	36	37	38	39	40	41
Trial	1	1	2	3	3	4	4	5	5	6	6	7	7	8	8	9	9	9	9	9	9	10	10	11	11	12	12	13	13	14	14	15	15	16	16	16	17	17	18	19	19
Country	Benin	Benin	Burkina Faso	The Gambia	The Gambia	Benin	Benin	Benin	Benin	Philippines	Philippines	Nigeria	Nigeria	Benin	Benin	Benin	Benin	Benin	Benin	Benin	Benin	Benin	Benin	Burkina Faso	Burkina Faso	Nigeria	Nigeria	Benin	Benin	Tanzania	Tanzania	Tanzania	Tanzania	Japan	Japan	Japan	Philippines	Philippines	Sri Lanka	Tanzania	Tanzania
Site	Bohicon	Bohicon	Farako-Ba	Yundum	Yundum	Cotonou	Cotonou	Cotonou	Cotonou	Pangil	Pangil	Ibadan	Ibadan	Cotonou	Cotonou	Cotonou	Cotonou	Cotonou	Cotonou	Cotonou	Cotonou	Bohicon	Bohicon	Farako-Ba	Farako-Ba	Ikenne	Ikenne	Cotonou	Cotonou	Dakawa	Dakawa	Ruvu	Ruvu	Tsukuba	Tsukuba	Tsukuba	Pangil	Pangil	Bathalagoda	Dakawa	Dakawa
Year	2012	2012	2012	2012	2012	2012	2012	2012	2012	2012	2012	2013	2013	2013	2013	2013	2013	2013	2013	2013	2013	2013	2013	2013	2013	2013	2013	2013	2013	2013	2013	2013	2013	2013	2013	2013	2013	2013	2014	2014	2014
Rice growing environment	Upland	Upland	Upland	Upland	Upland	Upland	Upland	Lowland	Lowland	Lowland	Lowland	Lowland	Lowland	Lowland	Lowland	Upland	Upland	Upland	Upland	Upland	Upland	Upland	Upland	Upland	Upland	Upland	Upland	Upland	Upland	Lowland	Lowland	Lowland	Lowland	Upland	Upland	Upland	Lowland	Lowland	Lowland	Lowland	Lowland
P rate	+P	-P	+P	+P	-P	+P	-P	+P	-P	+P	-P	+P	-P	+P	-P	+P	-P	+P	-P	+P	-P	+P	-P	+P	-P	+P	-P	+P	-P	+P	-P	+P	-P	+P	-P	-P	+P	-P	-P	+P	-P
Variety	Grain yield (g m-2)
Apo								260.372	340.677			315.298	340.329									251.225	91.048	127.851	60.612	373.5	275.992	447.688	420.983					333.767	430.367	374.7
Azucena						331.267	270.757	241.147	322.716
BJ1	336.044	305.458	176.467	148.833	300.256	211.167	168.258	401.904	583.633	191.867	106.5	354.74	325.183	258.683	522.317							69.699	59.453	104.26	49.986	255.467	99.763	273.77	224.646	599.9	289.8	641.033	399.533				198.527	156.567	179.13
COARSE	427.272	367.305	298.367	410.167	409.44	270.433	316.141	357.638	481.069	79.833	58.967			257.379	373.047									185.635	98.923			427.248			37.3	412.167	246.733						411.73
DAWEBYAN	391.138	397.664	221.467	332.667	374.833	342.667	284.422	223.031	351.025	150.633	58.533		253.448									144.996	136.743	141.394	88.657	325.5	92.026	337.848	120.63	814.7	517.9	320.767	370.433	67.933	391.8	352.15	266.14	136.633	7.8333
DJ123	339.27	356.147	312	473.5	434.657	323.767	346.417	352.477	616.671			191.634	288.007	355.109	525.009	669.05	919.2	517.35	273.9	221	155	314.32	208.888	147.949	59.161	397.233	257.924	452.317	335.894	710.9	571.333	529.333	359.861	163.167	328.367	279.6	245.09	152.567	23.3333	592.567	319.433
Dular						446.067	398.365	223.585	351.526
EMATAA16-34	138.719	185.254	10.833			413.2	303.681	331.775	377.485	81.033	91.992	257.137	360.962	296.711	480.744															412.3	433.7	538.233	428.767	208.7	195.3	235.1	238.59	165.867	2.4
FARO44												334.828	267.479
FARO57												215.728	269.1
HUNANEARLYDWARFNO.3						234.833	125.756	355.995	383.248
IAC25						205.433	101.255	172.541	350.899
IAC47								160.252	315.756
IR36	370.436	210.84	127.033	282.567	250.772	119.067	75.694	376.234	580.798	84.233	75.8	292.083	308.961	355.306	421.487							127.349	77.547	49.716	38.739	173.467	191.781	235.609	155.428	576.433	172.233	574.8	527.3	175.6	304.533	81.55	249.487	162.8	329.87
IR64								466.272	442.109	87.867	105.433	274.277	278.475	289.74	513.936	280.45	205.8	581.8	362.85	377.85	85.25	252.957	83.498	107.445	89.92	123.167	129.401	145.245	148.455	693.567	674.033	714.1	672.667	111.357	546.1	137.75	296.05	176.5	372.2	596.136
IR66								411.842	465.9
IR74								253.032	499.562			339.764	386.203	254.32	508.448															645.95	639.8	811.833	665.733							675.033	309.7
IR74371-46-1-1	453.526	290.615	243.9	373.7	322.67			351.398	489.106
IR74371-54-1-1	425.447	275.702	197.567	417.1	381.407			377.125	437.662
IR74371-70-1-1	357.741	347.262	291.3	340.533	333.493			376.276	464.766
IR8	90.957	145.741	11.067	179.967	144.05	350.833	385.874	347.967	445.014	104.067	80.833	238.646	287.485	225.47	488.168															595.75	629.6	653.267	489.967				248.68	217.5	558.87
IR80416-B-32-3	442.052	303.697	195.867	427.133	360.714			356.975	414.603
IR81063-B-94-U3-4	366.124	188.398	207.967	389.933	332.545			420.832	581.218
IR82590-B-B-140-2	444.329	246.148	316.2	539.567	335.825			304.198	450.605
IR82635-B-B-143-1	512.131	406.112	314.133	561.067	447.47			340.696	322.401			221.688	329.398	224.29	453.373	152.2	77	276.5	378.2	172.6	76.35	231.998	123.947	140.475	72.402	323.3	244.087	472.472	410.54
IR82635-B-B-23-1	422.815	329.723	386.9	498.6	314.259			344.066	364.175
IR82635-B-B-47-1	519.166	427.88	308.467	474.8	324.837			335.166	370.545
IR82635-B-B-47-2	374.051	408.671	201.267	484.767	255.723			328.664	402.108
IR82635-B-B-88-2	416.282	240.325	201.767	447	423.536			415.904	406.164
IR82635-B-B-93-2	411.299	454.972	280.933	340.6	313.868			255.434	418.954			187.525	258.651									259.764	165.074	110.188	116.327	337.533	295.41	629.324	460.609
IR83399-B-B-52-1	393.852	268.832	314.067	518.367	418.234			352.392	514.829			215.646	295.532	283.073	471.377							296.307	162.904	105.895	47.82	342.267	347.737	432.679	428.706
IR83747-B-B-115-4	401.523	325.121	295.6	336.5	280.62			260.145	342.263
IR83929-B-B-132-3	470.435	321.665	242.133	404.233	403.02			333.118	463.789
IRAT44						270.5	166.832	240.226	256.954
ITA257	274.003	345.85	356.833	518.9	491.938	265.067	212.815	215.026	347.654			113.452	213.081	163.094	352.217	408.05	175.9	266.9	156.6	209.4	71.7	212.21	96.568	118.413	42.256	476.333	233.312	340.606	245.135	520	543.533	329.733	151.3
KALUBALAVEE						355.567	449.15	266.248	503.428	156.467	123.133	241.326	326.398	287.794	370.348	491.4	740.2	377.9	387.2	309.45	163.25	188.792	134.264	127.029	111.409	330.367	240.527	538.093	292.059	697.433	515.9	660.1	230.8	304.657	347.133	307.95	277.457	239.6	398.53
Kasalath	701.536	511.838	189.767	474.667	452.105			229.054	328.883			273.333	288.152									298.1	229.814	153.949	146.194	336.8	236.646	435.762	422.114	698.5	432.967	588.333	717.867							311.567	338.033
Kathiyan1	422.673	215.176	199.733	307.2	499.171			351.17	483.373
MUDGO	459.047	342.339	259.433	426.433	282.913	359.7	275.782	402.989	461.919	144.967	59.4	245.403	267.962	252.347	412.103	472.55	825.1	721.7	570.25	456.9	73.45	200.026	213.183	184.269	56.24	439.933	285.699	296.079	325.819	903.95	643.867	490.1	264.1				264.733	141.367	312.67	724.967	450.233
N22						373	327.42	317.113	431.586	59.333	62.233																			391.767	341	351.233	113.567				202.193	121.233	311.13
NERICA1	320.151	253.175	282.667	410.233	285.789	548.933	376.346	260.376	379.399			82.566	254.103	204.637	351.043							145.45	107.536	155.756	50.865	273.767	201.778	454.582	547.369	521.7	604.9	268.1	128.167
NERICA10	310.253	191.171	362.767	467.233	279.136	368.333	337.981	274.49	446.079													136.787	98.694	74.979	66.716	422	285.081	512.043	314.674	581.033	781.033	419.767	271.133							531.4	181.267
NERICA18						240.5	260.514	251.825	357.8
NERICA3	344.56	206.906	223	555.3	256.265	249.233	191.083	209.898	309.118													205.476	141.649	81.988	108.46	290.467	249.353	269.711	185.984	496.6	542.7	360.767	165.5
NERICA4	407.283	152.918	287.267	283.6	359.345	228.667	309.635	358.431	263.535							259.55	532.4	304.7	317.05	137.65	92.8	209.81	103.703	123.552	63.319	307.467	221.449	398.615	180.808	646.233	613.3	290.033	239.267	315.907	144.7	190.75
NERICA7						295.767	283.417	162.82	347.328
NERICA8						319.433	231.832	176.248	213.759
NL19												229.415	351.372
P163	307.962	200.661	287.6	348.6	431.463	283.2	344.391
PH205-2-2-3								345.949	343.83			243.747	387.47																	542.853	711.667	716.433	667.067
PH205-2-5-13-3								264.263	413.649			242.825	182.269																	460	492.1	877.633	704.433
PH205-2-5-17-3								214.492	330.46			182.377	215.7																	363	584.75	763.867	621.367
PH205-2-5-3-3								305.332	416.6			239.667	254.73																	503.967	542.067	782.2	445
PH211-3-1-3-3								218.647	474.514				112.503																	294.8	200.4	788.7	684.033
PH211-3-2-1-3								249.176	399.761																					534.667	611.8	639.167	540.433
PH211-3-2-3-3								280.691	420.293			248.973	239.033																	259.4	207.767	856.633	644.967
PH218-5-3-18-3								323.134	347.269			270.554	268.226									-5.24913	31.653	18.83	11.63	142.6	100.256	142.8	57.996	778.433	581.7	591.333	635.133
PH218-5-3-5-3								327.378	504.214			226.163	283.65									154.411	34.472	94.585	42.778	122.1	93.887	114.117	113.456	565.2	585.95	722.767	529.9
PH218-5-3-8-3								438.659	611.67			342.527	274.808	276.273	757.063	166.5	82.15	218.05	161.9	130.15	25.05	195.56	129.634	85.95	36.821	303.767	205.266	166.921	55.206	479.233	572.8	446.7	359.833
PH218-5-5-7-3								301.708	390.404			237.716	287.23	186.816	386.966							98.835	40.75	90.484	87.626	200.8	163.749	129.882	102.084	691.4	597.3	545.133	468.067
PH228-2								367.768	450.58			234.758	275.967									45.46	71.477	107.621	45.871	223.2	107.274	174.315	108.235	719.3	625.75	710.467	513.067
PH228-5								284.739	468.919			202.712	229.045									223.775	86.075	54.237	32.548	143.4	78.824	223.362	107.07	664.033	831.467	672.167	553.133
PH230-2								366.819	573.779			201.28	296.571									213.812	142.345	121.112	67.656	167.8	72.409	195.953	164.513	918.733	777.3	893.133	435.367
RTS14										102.2	97.133																										282.517	218.533	294.93
RTS4	426.609	269.695	7.03333	153.2	100.079	406.033	356.036	350.569	454.769			360.31	412.002																	540.667	500.567	132.833	159.133
SADRITORMISRI	235.065	430.808	150.767	440.067	236.835	257.8	559.489	291.186	544.593	63.8	57.267	269.022	308.069			458.15	477.55	561.85	371.3	340.45	104.4	249.777	128.716	123.406	87.452	333.033	210.53	388.28	289.986	672.933	489.8	492.767	261.833	411.567	410.4	367.1	272.64	139.9	132.4	590.667	327.033
SANTHISUFAID	435.851	276.277	426.333	438.4	379.127	274.067	421.054	314.098	479.117	130.367	68.733	290.526	249.794	262.986	481.179	385	217.55	377.9	347.1	233.1	77.189	289.079	181.204	131.361	133.886	327.733	211.831	166.589	209.299	18.85	33.95	432.267	354.733	513.567	347.5	331.95	272.157	150.73	409.33	265.9	186.9
SERATOESHARI	272.836	140.331	1.06667			230	219.138	408.988	495.853	124.633	82.833																			233.35	201.7	382.433	332.4				257.663	143.867	294.6
SIGADIS						110.367	60.631	381.426	545.003	141.6	86.9	378.541	503.139	275.665	528.532															362.15	568.15	596.667	643.4				201.667	184.667	13.7333
SUNDENSIS						194.567	107.065	161.363	247.358	114.2	55.733																			581.333	463.5	285.133	213.733				223.717	108.333	174.13
SURJAMKUHI	383.84	258.553	313.533	380.133	429.829	302.367	207.493	292.978	430.822	83.2	78.8	209.489	256.136	229.789	397.929	380.3	277.45	327.2	237.3	142.45	27	253.878	198.923	101.248	58.202	303.433	209.297	435.33	401.401	294.5	112.667	502.4	362.567	233.467	358.2	382.7	129.2	119.167	509.47
TAICHUNGNATIVE1	309.924	202.077	172.567	410.767	392.041	172.467	105.212	461.949	424.525	109.2	68.867	378.507	316.263									144.821	63.225	55.448	77.86	262.7	107.074	355.673	288.717	790.067	667.5	681.6	571.367	360.567	605.633	268.55				687.567	449.533
TEQING						347.967	390.101	442.957	527.458																					1005.1	130.9	759.033	567.833
TOG7178						281.033	316.852	282.14	460.542																														242.83
TONDOK						152.9	72.763	179.93	333.621					162.092	317.61							87.03	32.813	29.998	65.719	229.567	125.088	217.416	232.049
TOX1011-4-A2	416.058	198.201	337.833	366.8	373.975	252.5	266.967	195.822	385.017			62.664		170.163	372.271	337.45	438.05	319.7	341.2	161.85	83.8	256.068	150.985	96.41	74.654	365.667	257.14	219.806	291.381	435.95	527.833	362.467	220.767
Varyla						199.033	167.824	231.267	309.418
WAB501-11-5-1						258.033	337.446	286.1	382.024			93.227	146.005									278.04	128.662	122.795	84.396	425.367	265.765	458.878	196.092
WAB502-13-4-1						333.433	230.455	239.308	392.167			383.243	429.861
WITA4												425.909	428.642
YODANYA	419.206	270.09	267.267	417	376.092	183.667	225.5	429.058	547.43	107.7	109.567	288.153										311.803	204.009	106.935	42.837		252.968	229.021		574.7	549.767	642.133	427.9	450.233	359.4	333.85	279.653	189.1	360.2
Mwangaza																														514.3	446.7
SARO5																														870.9	612.2									789.632	478.867
Average	383.371	288.964	237.968	399.463	345.631	284.072	264.696	307.23	421.17	111.432	80.4556	253.271	293.033	251.035	451.675	371.721	414.029	404.296	325.404	241.071	86.2699	198.199	120.608	108.52	70.2407	292.895	198.416	324.789	252.817	572.194	493.621	563.483	426.98	280.807	366.879	280.285	244.787	162.496	266.966	576.544	337.889

## Sheet: Straw biomass
Continuous colour scale: green = high straw biomass to yellow = medium straw biomass to red = low straw biomass
Env	1	2	3	4	5	6	7	8	9	10	11	12	13	14	15	16	17	18	19	20	21	22	23	24	25	26	27	28	29	30	31	32	33	34	35	36	37	38	39	40	41
Trial	1	1	2	3	3	4	4	5	5	6	6	7	7	8	8	9	9	9	9	9	9	10	10	11	11	12	12	13	13	14	14	15	15	16	16	16	17	17	18	19	19
Country	Benin	Benin	Burkina Faso	The Gambia	The Gambia	Benin	Benin	Benin	Benin	Philippines	Philippines	Nigeria	Nigeria	Benin	Benin	Benin	Benin	Benin	Benin	Benin	Benin	Benin	Benin	Burkina Faso	Burkina Faso	Nigeria	Nigeria	Benin	Benin	Tanzania	Tanzania	Tanzania	Tanzania	Japan	Japan	Japan	Philippines	Philippines	Sri Lanka	Tanzania	Tanzania
Site	Bohicon	Bohicon	Farako-Ba	Yundum	Yundum	Cotonou	Cotonou	Cotonou	Cotonou	Pangil	Pangil	Ibadan	Ibadan	Cotonou	Cotonou	Cotonou	Cotonou	Cotonou	Cotonou	Cotonou	Cotonou	Bohicon	Bohicon	Farako-Ba	Farako-Ba	Ikenne	Ikenne	Cotonou	Cotonou	Dakawa	Dakawa	Ruvu	Ruvu	Tsukuba	Tsukuba	Tsukuba	Pangil	Pangil	Bathalagoda	Dakawa	Dakawa
Year	2012	2012	2012	2012	2012	2012	2012	2012	2012	2012	2012	2013	2013	2013	2013	2013	2013	2013	2013	2013	2013	2013	2013	2013	2013	2013	2013	2013	2013	2013	2013	2013	2013	2013	2013	2013	2013	2013	2014	2014	2014
Rice growing environment	Upland	Upland	Upland	Upland	Upland	Upland	Upland	Lowland	Lowland	Lowland	Lowland	Lowland	Lowland	Lowland	Lowland	Upland	Upland	Upland	Upland	Upland	Upland	Upland	Upland	Upland	Upland	Upland	Upland	Upland	Upland	Lowland	Lowland	Lowland	Lowland	Upland	Upland	Upland	Lowland	Lowland	Lowland	Lowland	Lowland
P rate	+P	-P	+P	+P	-P	+P	-P	+P	-P	+P	-P	+P	-P	+P	-P	+P	-P	+P	-P	+P	-P	+P	-P	+P	-P	+P	-P	+P	-P	+P	-P	+P	-P	+P	-P	-P	+P	-P	-P	+P	-P
Variety	Straw biomass (g m-2)
Apo								277.618	314.717			338.425	368.346									382.277	154.829	129.573	81.485	570.948	453.946	704.3	594.567
Azucena						604.833	518.633	552.883	462.094
BJ1						638.267	607.733	573.74	707.07	272.883	139.5	486.754	484.822	393.024	347.667							464.483	332.422	168.023	114.616	781.596	652.955	752.667	694.833	1324.1	1096.9	815.6	1066.6	997.033	821.217	494.55	280.73	166.967
COARSE						429.1	414.433	470.933	493.696					265.798	249.199									145.025	82.633			484.55		1074.7	487.5	627.067	891.267	638.567	571	520.3
DAWEBYAN						317.4	308.333	349.519	403.146	101.703	57.767		265.619									403.529	183.47	159.874	75.047	439.026	252.052	598.867	197.985	643.333	615.2	507.4	493.52				185.575	80.867
DJ123						322.7	355.3	406.335	514.154	153.64	77.5	247.439	368.908	399.247	393.1	1066.6	889.5	479.55	694.35	585.85	148.05	267.18	155.189	128.085	99.36	424.545	333.073	582.833	631.667	928.281	561.867	923.7	626.67	841.6	704.95	447	196.737	109.4		459.067	262.5
Dular						410.867	381.5	515.805	502.524
EMATAA16-34						405.5	331.867	574.506	715.619	170.45	98.9	480.116	491.519	474.365	696.351															1302.4	1260	885.867	804.533	828.633	698.85	588.8	291.1	175.1
FARO44												379.776	333.408
FARO57												344.534	296.66
HUNANEARLYDWARFNO.3						197.667	116.6	323.081	497.534
IAC25						312.833	128.033	312.115	489.687
IAC47								275.109	394.398
IR36						443.9	233.233	392.406	491.712	107.28	76.767	302.594	312.335	266.648	361.581							394.108	183.557	121.024	71.212	487.232	396.653	497.9	427.1	649.667	1013.9	805.156	677.867	744.433	590.183	307.8	196.127	117.9
IR64								462.721	368.005	107.447	105.367	296.384	302.827	263.036		563.2	311.8	552.2	935.5	972.75	97.55	257.384	169.349	105.442	91	453.932	347.392	420.933	471.433	790.619	791.7	862.967	692.567	565.333	595.218	365.15	200.377	155.733
IR66								319.474	455.362
IR74								474.44	600.072			333.121	315.973		556.001															770.581	901.05	955.3	1058.9							579.167	255.8
IR74371-46-1-1								257.479	370.266
IR74371-54-1-1								309.612	362.036
IR74371-70-1-1								342.579	333.747
IR8						732.5	698.167	423.955	564.999	113.687	96.333	292.6	386.33	529.235	462.851															775.019	781.267	1047.8	695.9				211.303	157.867
IR80416-B-32-3								339.828	428.796
IR81063-B-94-U3-4								519.072	490.143
IR82590-B-B-140-2								322.447	403.513
IR82635-B-B-143-1								321.596	235.207			295.524	299.531	294.957	303.599	473.05	269.2	319.6	977.1	458.3	64.7	210.999	107.304	89.175	63.272	504.556	420.951	485.2	468.867
IR82635-B-B-23-1								363.558	312.128
IR82635-B-B-47-1								398.822	417.696
IR82635-B-B-47-2								349.889	378.366
IR82635-B-B-88-2								451.101	357.843
IR82635-B-B-93-2								236.236	399.038			258.344	293.335									317.271	148.863	96.061	96.882	449.354	405.335	655.133	507.7
IR83399-B-B-52-1								362.354	448.243			285.395	328.075	243.28	645.92							275.825	132.862	74.294	59.975	476.934	452.522	523.9	558.667
IR83747-B-B-115-4								294.883	312.194
IR83929-B-B-132-3								342.054	417.826
IRAT44						374.567	291.3	257.321	375.408
ITA257						266.7	251.167	340.521	396.987			178.834	251.567	244.412	311.22	460.6	164.45	194.2	416.15	534.4	106.1	161.457	97.818	69.008	42.155	338.098	214.197	337.667	298.1	616.199	373.3	407.5	637.267
KALUBALAVEE						415.2	479.633	306.429	526.729	191.587	142.567	381.99	419.382	377.822	375.733	1019.9	1608.8	546.55	1068.5	899.9	179.85	281.194	173.517	117.041	86.32	446.648	336.157	611.5	467.933	953.519	795.85	726.833	355.567	569.9	482.077	430.05	274.143	189.467
Kasalath								433.034	464.689			515.52	405.384									327.316	227.13	145.544	129.668	574.33	399.699	581.733	473	1179.2	691.3	950.533	805.867							611.833	368.067
Kathiyan1								330.48	534.559
MUDGO						498.433	391.533	478.95	448.228	150.737	97.2	355.295	388.613	525.656	448.701	1532.5	1168.2	1002.8	1494.8	1263.1	87.9	364.54	194.07	148.702	65.565	610.989	392.363	443.667	469.385	912.567	711.833	683.633	718.367				206.86	120.667		566.667	357.667
N22						345.033	278.833	409.173	430.644	87.473	79.7																			1680.8	786.8	998.933	441.767				179.087	113.733
NERICA1						553.767	381.6	369.286	369.292			152.761	287.64	324.485	387.151							172.747	141.467	131.202	77.27	449.665	347.997	525.433	546.567	1220.9	537.5	518.867	284.333
NERICA10						342.033	269.2	294.218	417.112													115.308	71.105	61.064	20.248	339.855	270.919	465.933	428.933	905.219	512.5	356.067	414.867							380.6	154.167
NERICA18						376.667	303.867	368.74	513.742
NERICA3						315.6	217.733	301.154	328.444													240.668	134.036	64.329	96.373	391.726	346.234	310.2	441.467	622.767	687.5	598.567	373.867
NERICA4						292.967	305.2	395.782	328.488							302.2	476.85	265.25	811	355.4	85.9	169.042	88.083	105.805	58.639	364.839	266.938	354.3	255.1	593.599	527.8	595.567	572.933	714.367	718.033	257.25
NERICA7						265.567	297.1	251.543	452.959
NERICA8						318.167	247.133	270.902	351.537
NL19												330.993	418.7
P163						359.867	351.2
PH205-2-2-3								645.074	483.254			333.659	379.418																	664.338	916.667	1254.8	1037.9
PH205-2-5-13-3								481.246	579.93			236.918	228.861																	872.1	680.2	1519	1424.9
PH205-2-5-17-3								436.457	601.594			266.986	281.531																	875	1156.3	1085.4	1017.3
PH205-2-5-3-3								484.228	536.539			265.144	280.334																	961.833	1064	1403.6	1018.8
PH211-3-1-3-3								565.916	673.998				492.626																	897.031	625	1258.2	1043.1
PH211-3-2-1-3								371.936	572.75																					1267.4	659.033	893.167	880.267
PH211-3-2-3-3								412.646	463.228			257.56	300.575																	709.9	812.55	774.433	706
PH218-5-3-18-3								458.294	402.656			261.141	345.793									292.561	193.831	62.813	74.196	563.064	561.338	531.367	348.602	781.099	958.333	890.6	846.867
PH218-5-3-5-3								484.73	509.429			364.061	363.879									350.066	193.19	112.241	85.98	620.118	487.259	449.167	400.1	821.731	859.4	1095.5	636.033
PH218-5-3-8-3								464.014	383.009			411.313	307.924	327.345	336.201	335.8	302.6	250.5	433.95	361.05	55.2	239.011	188.768	92.212	54.543	451.556	368.071	526.033	379.067	1343.4	659.1	531.167	627.867
PH218-5-5-7-3								405.751	450.235			234.908	358.187	305.366	341.199							260.589	138.419	89.146	89.107	524.793	498.751	440.067	423.167	868.067	729.167	773.4	665.967
PH228-2								452.902	446.401			282.82	332.088									186.233	164.545	91.416	70.203	437.475	335.201	412.4	308.369	1075	1066	931.567	619.2
PH228-5								439.629	450.941			388.338	361.489									282.639	171.263	61.623	83.352	415.963	354.351	535.633	384.467	1448.2	1188.2	693.467	684.1
PH230-2								409.13	517.205			327.611	347.397									265.624	239.402	93.598	70.464	341.14	211.887	533.033	531.2	774.333	789.7	856.867	637.733
RTS14										173.487	115.4																										263.517	162.733
RTS4						672.633	550.667	513.497	531.068			438.436	462.136																	882.9	799.9	812.467	1046.3
SADRITORMISRI						581.733	910.567	376.879	614.669	75.657	89.433	506.722	405.516			1410.8	1571.5	748.9	1129.4	979.7	126.35	351.148	249.321	98.618	114.68	552.658	390.06	573.75	633.133	691	779.567	679.167	665.867	1184.6	958.867	564.15	246.103	132.667		712.5	270.133
SANTHISUFAID						489.167	452	402.665	448.952	103.83	82.867	323.102	399.381	395.751	431.59	1012.5	527.95	740.75	906.5	638.95	151.77	302.162	190.822	106.496	106.436	539.419	415.351	689.9	591.467	1583.2	663.2	602.567	867.633	989.633	803.833	525	237.613	129.65		568.067	325.7
SERATOESHARI						987.767	779.033	816.824	591.959	284.713	215.6																			781.233	1451.4	1109.7	684.9				480.99	262.7
SIGADIS						1069.4	540.167	907.622	783.047	297.143	249.933	810.965	698.798		672.251															829.331	1500	1286.5	1240				428.877	262.633
SUNDENSIS						439.9	540.267	450.579	619.778	124.31	77.8																			552.401	823.5	602.167	762.5				178.943	84.533
SURJAMKUHI						668.233	408.933	349.604	472.849	86.987	76.1	224.384	287.301	297.97	278.42	584.85	441.6	350.65	636.35	434.35	27.1	236.051	202.995	86.849	66.302	440.222	331.752	526.033	404.1	680.567	734.05	714.567	568.267	679.8	634.05	517.15	160.043	101.8
TAICHUNGNATIVE1						355.333	379.467	449.434	438.164	109.887	55.5	342.458	311.286									356.756	138.962	52.001	89.764	423.958	314.677	630.167	463.367	426.949	768.933	686.567	544.633	668.1	646.45	313.75				547.233	282.633
TEQING						490.667	437.367	394.795	458.776																					1059	691.933	707.633	612.133
TOG7178						507.533	373.833	372.302	506.326
TONDOK						442.333	267.1	318.838	684.99					196.698	495.5							372.45	176.778	118.215	127.204	550.619	465.586	555.067	507.333
TOX1011-4-A2						262.267	341.267	230.164	337.126			84.58	167.19	152.741	507.54	406.75	367.95	235.85	860.3	410.45	103.65	179.005	97.537	63.294	53.308	312.664	221.359	326.367	333.1	1147	815.967	279.033	420.167
Varyla						533.967	337.9	394.527	505.88
WAB501-11-5-1						322.267	456.333	349.48	418.745			125.365	132.526									236.7	113.896	84.981	64.209	393.428	286.943	530.367	373.5
WAB502-13-4-1						435.167	255.833	267.718	323.153
WITA4												506.225	435.526
YODANYA						281.233	340.967	541.367	524.347	162.28	129.333	208.245										376.319	262.992	83.831	54.326		260.703	722.65		530.219	736.1	666.8	772.567	776.6	636.617	502.6	214.037	140.567
Mwangaza																														785.419	602.267
SARO5																															898.633									702.1	378.5
Average						451.993	388.276	404.959	465.489	151.325	108.609	328.228	349.97	330.412	430.089	764.062	675.033	473.9	863.658	657.85	102.843	284.145	169.306	101.715	79.2665	473.269	368.521	524.81	452.073	914.821	812.508	822.691	735.899	784.508	681.642	448.735	246.231	148.055		569.693	295.019

## Sheet: Grain P concentration
Continuous colour scale: green = low grain P concentration to yellow = medium grain P concentration to red = high grain P concentration
Env	1	2	3	4	5	6	7	8	9	10	11	12	13	14	15	16	17	18	19	20	21	22	23	24	25	26	27	28	29	30	31	32	33	34	35	36	37	38	39	40	41
Trial	1	1	2	3	3	4	4	5	5	6	6	7	7	8	8	9	9	10	10	11	11	12	12	13	13	14	14	15	15	16	16	17	17	18	19	20	21	22	23	24	24
Country	Benin	Benin	Burkina Faso	The Gambia	The Gambia	Benin	Benin	Benin	Benin	Philippines	Philippines	Nigeria	Nigeria	Benin	Benin	Benin	Benin	Benin	Benin	Benin	Benin	Benin	Benin	Burkina Faso	Burkina Faso	Nigeria	Nigeria	Benin	Benin	Tanzania	Tanzania	Tanzania	Tanzania	Japan	Japan	Japan	Philippines	Philippines	Sri Lanka	Tanzania	Tanzania
Site	Bohicon	Bohicon	Farako-Ba	Yundum	Yundum	Cotonou	Cotonou	Cotonou	Cotonou	Pangil	Pangil	Ibadan	Ibadan	Cotonou	Cotonou	Cotonou	Cotonou	Cotonou	Cotonou	Cotonou	Cotonou	Bohicon	Bohicon	Farako-Ba	Farako-Ba	Ikenne	Ikenne	Cotonou	Cotonou	Dakawa	Dakawa	Ruvu	Ruvu	Tsukuba	Tsukuba	Tsukuba	Pangil	Pangil	Bathalagoda	Dakawa	Dakawa
Year	2012	2012	2012	2012	2012	2012	2012	2012	2012	2012	2012	2013	2013	2013	2013	2013	2013	2013	2013	2013	2013	2013	2013	2013	2013	2013	2013	2013	2013	2013	2013	2013	2013	2013	2013	2013	2013	2013	2014	2014	2014
Rice growing environment	Upland	Upland	Upland	Upland	Upland	Upland	Upland	Lowland	Lowland	Lowland	Lowland	Lowland	Lowland	Lowland	Lowland	Upland	Upland	Upland	Upland	Upland	Upland	Upland	Upland	Upland	Upland	Upland	Upland	Upland	Upland	Lowland	Lowland	Lowland	Lowland	Upland	Upland	Upland	Lowland	Lowland	Lowland	Lowland	Lowland
P rate	+P	-P	+P	+P	-P	+P	-P	+P	-P	+P	-P	+P	-P	+P	-P	+P	-P	+P	-P	+P	-P	+P	-P	+P	-P	+P	-P	+P	-P	+P	-P	+P	-P	+P	-P	-P	+P	-P	-P	+P	-P
Variety	Grain P concentration (mg g-1)
Apo								3.3224	3.1275			3.9816	3.1734									3.0869	2.6545	2.9616	1.6052	3.0832	2.1471	2.7967	2.7608					2.367	2.533	2.1
Azucena						3.6974	3.3142	2.7184	3.0422
BJ1	2.8968	1.9216	2.5971	2.355	1.5947	3.668	3.4042	3.178	3.179	3.7133	1.7133	3.4486	3.8029	3.4222	4.1491							2.7714	2.0593	2.6191	1.5377	3.0856	2.3922	2.29	2.6695	2.759	3.0733	3.7067	4.1933				2.9267	1.2433	1.28
COARSE	3.0919	1.9508	2.328	2.4141	1.2458	2.68	3.5584	2.7518	3.0328	3.24	2.5633	2.9851	3.2516	4.1936	3.7372									2.8033	1.4936	3.3546		1.8423			4.26	3.5233	3.8933						1.5867
DAWEBYAN	2.713	1.9048	2.5705	2.5405	1.509	3.3551	3.0597	2.9101	2.9717	3.35	1.57	2.7548	2.8354									2.7709	1.828	2.9708	1.4623	3.0891	1.8816	3.23	3.0311	2.4767	2.695	3.2733	3.4867	2.333	2.267	1.85	2.4623	1.1433	1.3867
DJ123	3.0689	1.8538	2.4068	2.6194	1.4179	3.2813	2.9235	3.1948	2.8919			3.1044	3.2128	3.397	3.7633	2.105	2.01	1.92	1.755	1.595	1.685	2.6367	1.6502	2.8248	1.512	2.5787	2.0334	2.8333	2.8906	2.5433	2.4733	3.36	3.3147	2	2.267	1.85	2.5367	1.38	1.34	2.0833	2.28
Dular						3.1603	2.9293	2.6718	2.6814
EMATAA16-34	2.5064	2.2157				3.1172	2.7436	2.5598	2.4207	4.11	1.8533	3.2493	3.1297	3.4186	3.5672															2.649	2.93	3.0533	3.38	2.233	2.433	1.65	2.2267	1.16	1.5433
FARO44
FARO57
HUNANEARLYDWARFNO.3						3.1246	3.0613	3.3747	3.7275
IAC25						3.6502	3.2533	3.2494	3.2303
IAC47								2.9717	2.8507
IR36	3.5022	2.6791	2.6643	2.4724	1.6205	3.8276	3.1332	2.8014	2.9343	4.3	2.3567	3.0683	3.2372	3.1389	3.4587							2.4444	2.1663	2.6154	1.4027	2.6694	2.0989	2.87	2.7669	2.03	2.6167	3.3533	3.9167	2.167	2.633	2.05	2.22	1.2967	1.3833
IR64								2.3785	2.7923	4.1	1.7567	3.1288	2.8387	3.296	3.7159	2.51	2.215	2.365	1.925	1.94	1.435	3.0863	2.6832	3.0086	1.4868	3.4459	2.0136	2.85	2.4915	2.4967	2.4367	4.3367	3.8067	2.593	2.376	2.35	2.2433	1.16	1.63
IR66								2.9501	3.3939
IR74								2.6443	2.877			3.0247	2.9242	3.4835	3.7195																									2.7333	1.6133
IR74371-46-1-1	2.9948	2.1243	2.4149	2.7826	1.7367			2.9234	2.9448
IR74371-54-1-1	2.3378	2.1438	2.395	2.7309	1.5822			3.0801	3.0223
IR74371-70-1-1	2.3611	2.1268	2.3252	2.3956	1.8425			2.808	3.557
IR8	2.0658	2.3805		2.4454	1.6615	3.282	2.9044	2.5869	3.0384	2.8167	2.2833	3.6458	3.4295	3.5869	4.1671															2.774	2.8167	3.3167	2.9533				2.4233	1.72	1.4167
IR80416-B-32-3	2.7258	2.2652	2.9165	2.5939	1.8116			3.0236	3.122
IR81063-B-94-U3-4	2.6725	1.6505	2.6202	2.3575	1.6755			3.2456	3.111
IR82590-B-B-140-2	2.8203	2.2651	2.6167	2.5872	1.345			2.7662	2.6878
IR82635-B-B-143-1	2.2072	2.0516	2.3787	2.4564	1.4075			3.3949	2.9471			3.1252	3.3461	3.4326	3.7929	2.44	2.33	2.25	2.63	1.695	1.48	3.1371	2.488	2.6342	1.6456	3.4454	2.0264	2.5267	2.6393
IR82635-B-B-23-1	3.1375	2.3526	2.5136	2.7308	1.4879			2.6305	3.0344
IR82635-B-B-47-1	2.5086	1.8859	2.6213	2.5807	1.5817			3.1204	2.6651
IR82635-B-B-47-2	2.6599	1.8512	2.7807	2.4894	1.6494			2.8522	3.0312
IR82635-B-B-88-2	3.0955	2.0321	2.9569	2.325	1.6495			3.1032	2.9184
IR82635-B-B-93-2	2.741	1.7843	2.5805	2.4258	1.4649			2.605	3.1615			3.7583	3.1444									3.0777	2.6141	3.3606	1.7496	3.3514	1.9935	2.6433	2.6251
IR83399-B-B-52-1	2.5587	2.0924	2.3091	2.5725	1.3752			2.2971	2.8415			3.3782	3.5021	3.4756	3.9059							3.7612	2.4118	2.8441	1.6639	3.0047	2.1611	3.11	2.7032
IR83747-B-B-115-4	2.3508	2.321	2.347	2.7605	1.6461			2.6028	3.1179
IR83929-B-B-132-3	2.6948	2.2406	2.4921	2.6661	1.4635			2.8027	3.0544
IRAT44						3.5781	3.1077	2.6276	3.3232
ITA257	3.1865	2.1208	2.46	2.0181	1.3685	3.2353	3.3152	2.9238	2.9804			2.8506	2.9447	3.3549	4.2062	2.275	1.8	2.14	1.735	1.845	1.855	3.2271	2.4586	3.1087	1.3948	2.7706	2.0151	2.87	3.2907	3.032	2.7233	3.2767	3.8338
KALUBALAVEE						4.0683	3.5175	3.2507	3.559	4.2633	1.74	3.4673	3.548	3.9679	4.3261	2.685	2.225	2.505	2.135	2.24	1.5	3.1181	1.9211	3.1572	1.5677	3.2512	2.4297	3.03	3.1634	2.71	3.0333	4.6467	4.0233	2.043	2.933	1.9	3.5667	1.5333	2.1033
Kasalath	2.9554	1.6732	2.3824	2.7919	1.6873			2.8901	3.4257			2.6876	3.0002									3.1422	2.4697	2.9331	1.4061	3.2341	1.19	2.3967	2.6302	2.349	2.6267	3.69	4.48							1.8767	1.3367
Kathiyan1	2.8789	1.9099	2.626	2.9166	1.618			3.1091	2.9578
MUDGO	2.8923	2.1881	2.5276	3.022	1.7368	3.6914	3.5779	3.1877	3.3712	3.23	1.99	3.1908	3.6731	3.9865	4.2994	3.31	2.545	2.57	2.33	2.465	1.781	2.7837	2.0526	3.3383	1.716	3.2657	2.2261	3.66	3.3195	2.524	2.9467	3.58	3.67				2.9067	1.7533	1.3967	2.3967	2.5033
N22						3.3916	3.0978	2.9097	3.1792	3.3033	1.3433																										2.7833	1.5667	1.7633
NERICA1	2.8208	2.0958	2.4601	2.3227	1.454	2.9801	3.2811	2.8107	3.2769			2.9774	3.1784	3.7131	3.8961							3.0811	2.5572	3.1534	1.6636	3.1409	2.6569	3.35	2.9506	2.9333	2.495	3.99	3.39
NERICA10	3.1388	2.096	2.2999	2.3227	1.4995	3.6151	3.1173	2.8411	3.6139													2.9171	2.2231	3.0129	2.2388	3.4087	1.9857	2.8433	3.0428	3.009	2.8667	4.0767	3.5							2.1378	2.2967
NERICA18						2.9202	3.2176	3.0912	3.1011
NERICA3	2.3739	2.141	2.4992	2.3491	1.4213	3.5377	3.012	3.1451	3.649													2.8939	1.9612	2.6731	1.6078	3.0904	2.1393	2.9523	2.8677	2.9933	2.68	3.6833	3.0488
NERICA4	2.7635	2.1514	2.4581	2.5248	1.6652	3.3371	3.2572	2.7217	3.6777							2.505	1.845	2.055	1.835	1.725	1.845	3.0491	2.1877	2.8639	1.7193	2.8918	1.9484	2.7667	2.9594	2.78	3.0233	3.77	3.6433	2.093	3.233	1.65
NERICA7						3.2573	3.3939	2.9432	3.6655
NERICA8						3.1637	3.2799	2.7391	2.9851
NL19												3.2615	3.2515
P163	2.7506	2.2062	2.4929	2.2862	2.0746	3.1132	3.4285
PH205-2-2-3								2.8251	3.1813			3.8048	3.3891
PH205-2-5-13-3								3.4236	2.8192			3.3392	3.407
PH205-2-5-17-3								2.5879	3.1167			3.3133	3.2681
PH205-2-5-3-3								2.9605	3.084			2.9429	3.2794
PH211-3-1-3-3								3.434	3.336			2.8741	2.8324
PH211-3-2-1-3								3.1832	2.9293				3.2321
PH211-3-2-3-3								3.356	2.8356			3.1654	3.3739
PH218-5-3-18-3								2.7042	3.2098			3.3588	3.1994									2.8045	2.4591	2.7879	1.5247	3.2316	3.0031	2.55	2.7772
PH218-5-3-5-3								2.8408	2.853			3.3752	2.9853									2.5937	2.4869	2.8005	1.2522	3.4572	2.6604	2.9323	2.7841
PH218-5-3-8-3								2.5166	2.9592			3.613	3.4573	3.2608	3.6477	2.84	2.7	2.385	1.69	1.785		2.8679	2.3718	3.1678	1.522	3.4804	2.8642	3.14	2.7972
PH218-5-5-7-3								2.9567	2.7157			3.2042	2.7781	3.8465	3.9358							3.3605	2.2408	3.0218	1.5195	3.1224	2.7131	2.69	2.5906
PH228-2								2.6196	3.3939			3.296	2.9252									2.7861	2.4631	3.1315	1.6875	3.391	3.1401	2.8073	2.8799
PH228-5								2.8617	2.8202			3.7296	3.2575									3.3458	2.8963	3.3948	1.7955	3.7242	2.9062	3.2767	3.0871
PH230-2								2.8642	2.3797			2.7658	3.1894									2.9923	2.4776	3.315	1.5681	3.4244	1.8955	3.1567	2.668
RTS14										3.2833	1.8733																										2.35	1.4367	1.75
RTS4	2.9202	1.8898		2.6757	2.1446	3.3733	3.1699	3.2156	3.1281			3.5782	3.1146
SADRITORMISRI	3.1307	2.1821	2.4345	2.6801	1.4681	3.0309	2.8727	2.8584	2.8734	2.37	1.41	3.4449	3.2681			2.765	2.11	2.55	2.355	1.71	1.311	2.575	1.7417	3.0468	1.55	2.884	2.8512	3.22	2.9899	2.57	3	3.94	3.8	1.9	1.833	1.25	2.6333	1.46	1.8996	2.1233	2.24
SANTHISUFAID	2.5851	2.0285	2.4604	2.6226	1.2056	3.3664	2.7501	2.6629	2.9121	2.47	1.3667	3.3476	3.2949	3.5551	3.7822	1.975	1.71	1.87	1.915	1.66	1.511	2.3195	1.5159	2.383	1.3475	2.7486	1.8821	2.3333	3.2002	2.339	2.6	3.5533	3.7533	2.1	2.167	1.7	2.16	1.3917	1.5	1.6967	1.9867
SERATOESHARI	2.4086	2.0648				3.1753	3.2574	3.0447	3.1088	2.97	1.58																			3.087	2.785	3.3733	3.0767				2.27	1.39	1.81
SIGADIS						3.7834	3.1716	2.8557	3.0885	2.9833	1.31	3.0275	2.7003	4.0381	4.209															2.989	3.17	2.7367	3.1233				1.9333	1.2367	1.57
SUNDENSIS						3.9886	4.2967	3.3503	3.8061	2.7833	1.3233																										2.2633	1.5133	2.33
SURJAMKUHI	3.0236	2.3526	2.349	2.3108	1.409	3.0471	3.8235	2.5875	3.0591	3.1133	1.8733	3.4713	3.0458	3.3312	3.8426	2.09	1.945	1.89	1.67	1.355		2.7554	2.1671	2.6949	1.7531	2.662	2.2225	2.6867	2.8019	2.789	3.63	4.1	4.2167	1.8	2.233	1.55	2.3033	1.23	1.6367
TAICHUNGNATIVE1	2.4753	2.0148	2.5706	2.4582	1.4273	3.9387	3.6198	2.9682	2.8497	2.9467	1.6733	3.0004	2.8592									2.7055	1.7948	2.6527	1.3929	3.2422	2.2293	2.8533	2.9592	2.404	2.6733	3.5833	3.6633	2.167	2.367	1.9				3.48	2.2
TEQING						3.2179	3.0173	2.661	2.8382
TOG7178						3.7147	3.1367	2.5535	2.9131																														1.9267
TONDOK						3.4057	3.2504	2.4962	2.7326			2.95	3.2344	2.8773	3.4813							2.9663	2.3825	2.761	1.5488	2.7103	2.5265	2.6867	2.9659
TOX1011-4-A2	2.5689	1.9668	2.1288	2.2965	1.5415	3.5618	3.1574	2.7752	3.3348			3.0844	3.0586	3.579	4.1052	2.55	2.11	2.26	1.875	1.915	1.701	3.0016	2.2815	3.015	1.5706	2.7178	2.2209	3.11	2.9587	3.059	2.5867	3.2933	3.7488
Varyla						3.7288	3.9669	3.247	3.6901
WAB501-11-5-1						3.0405	2.9962	2.6482	2.7243			2.947	2.8302									2.8984	2.1931	3.2369	1.5382	3.2736	2.2253	2.9733	3.2717
WAB502-13-4-1						3.3835	3.456	2.5312	3.4064			2.978	2.6295
WITA4												3.0017	2.9761
YODANYA	3.5621	2.2704	2.867	2.7382	1.6121	3.2982	3.4895	2.9528	3.5495	2.9333	1.2567	2.636	3.0918									2.9602	2.1387	3.0233	1.5197		2.1926	2.7273		2.769	2.4733	3.47	4.0433	1.9	2.633	2		1.23	1.6133
Mwangaza
SARO5																																								1.9267	2.64
Average	2.77299	2.08836	2.51005	2.53075	1.57032	3.39469	3.25802	2.89671	3.09096	3.27788	1.72824	3.21222	3.15781	3.54073	3.89088	2.50417	2.12875	2.23	1.9875	1.8275	1.6104	2.93493	2.24992	2.94897	1.57466	3.13222	2.27725	2.84863	2.88819	2.69849	2.85896	3.61194	3.66497	2.13046	2.45446	1.83077	2.48288	1.38028	1.64332	2.27272	2.12186

## Sheet: Straw P concentration
Continuous colour scale: green = low straw P concentration to yellow = medium straw P concentration to red = high straw P concentration
Env	1	2	3	4	5	6	7	8	9	10	11	12	13	14	15	16	17	18	19	20	21	22	23	24	25	26	27	28	29	30	31	32	33	34	35	36	37	38	39	40	41
Trial	1	1	2	3	3	4	4	5	5	6	6	7	7	8	8	9	9	9	9	9	9	10	10	11	11	12	12	13	13	14	14	15	15	16	16	16	17	17	18	19	19
Country	Benin	Benin	Burkina Faso	The Gambia	The Gambia	Benin	Benin	Benin	Benin	Philippines	Philippines	Nigeria	Nigeria	Benin	Benin	Benin	Benin	Benin	Benin	Benin	Benin	Benin	Benin	Burkina Faso	Burkina Faso	Nigeria	Nigeria	Benin	Benin	Tanzania	Tanzania	Tanzania	Tanzania	Japan	Japan	Japan	Philippines	Philippines	Sri Lanka	Tanzania	Tanzania
Site	Bohicon	Bohicon	Farako-Ba	Yundum	Yundum	Cotonou	Cotonou	Cotonou	Cotonou	Pangil	Pangil	Ibadan	Ibadan	Cotonou	Cotonou	Cotonou	Cotonou	Cotonou	Cotonou	Cotonou	Cotonou	Bohicon	Bohicon	Farako-Ba	Farako-Ba	Ikenne	Ikenne	Cotonou	Cotonou	Dakawa	Dakawa	Ruvu	Ruvu	Tsukuba	Tsukuba	Tsukuba	Pangil	Pangil	Bathalagoda	Dakawa	Dakawa
Year	2012	2012	2012	2012	2012	2012	2012	2012	2012	2012	2012	2013	2013	2013	2013	2013	2013	2013	2013	2013	2013	2013	2013	2013	2013	2013	2013	2013	2013	2013	2013	2013	2013	2013	2013	2013	2013	2013	2014	2014	2014
Rice growing environment	Upland	Upland	Upland	Upland	Upland	Upland	Upland	Lowland	Lowland	Lowland	Lowland	Lowland	Lowland	Lowland	Lowland	Upland	Upland	Upland	Upland	Upland	Upland	Upland	Upland	Upland	Upland	Upland	Upland	Upland	Upland	Lowland	Lowland	Lowland	Lowland	Upland	Upland	Upland	Lowland	Lowland	Lowland	Lowland	Lowland
P rate	+P	-P	+P	+P	-P	+P	-P	+P	-P	+P	-P	+P	-P	+P	-P	+P	-P	+P	-P	+P	-P	+P	-P	+P	-P	+P	-P	+P	-P	+P	-P	+P	-P	+P	-P	-P	+P	-P	-P	+P	-P
Variety	Straw P concentration (mg g-1)
Apo								1.3004	0.8545			0.915	0.9224									1.1316	0.6037	1.62	0.4363	0.9985	0.413	1.2801	1.2802					0.8667	0.3	0.3
Azucena						1.2371	1.8893	1.2843	1.3697
BJ1						1.1234	1.8918	1.118	0.6644	0.9867	0.1967	0.9759	0.9861									1.6633	0.5945	1.8367	0.4722	1.0653	0.3501	0.8249	0.8197	0.91	0.7643	1.11	1.6				1.07	0.27	0.1333
COARSE						0.8196	0.6435	0.9634	0.7749	1.4433	0.4433	0.7342	0.9577											1.29	0.522			1.0445			0.9854	1.7533	1.8167						0.1967
DAWEBYAN						0.8166	0.7814	1.3093	1.0829	1.8433	0.49	0.5343	0.8484									1.3039	0.2951	1.2333	0.3662	1.1485	0.2702	1.1639	1.2512	1.16	0.7394	0.99	1.1978	0.7667			0.965	0.2633	0.22
DJ123						0.9035	0.7444	1.4423	1.1562			0.6477	0.5954			1.28	1.07	0.445	0.355	0.35	0.455	0.8992	0.2874	1.3767	0.482	0.6179	0.366	1.1976	1.1301	0.795		1.9133	2.1028	0.8	0.8333	0.4	0.9367	0.3267	0.1733	1.0967	0.69
Dular						0.777	0.9478	1.6621	1.5383
EMATAA16-34						0.723	0.616	1.1218	1.1995	2.0967	0.6933	0.8529	1.1279																	1.36	0.9543	1.18	1.0967	1	0.8	0.5	1.3967	0.3	0.2333
FARO44
FARO57
HUNANEARLYDWARFNO.3						0.8432	1.0277	1.5127	1.6949
IAC25						1.1138	1.182	1.6074	1.2167
IAC47								1.6723	1.2636
IR36						1.6406	1.823	1.2308	1.267	1.0733	0.4167	0.9037	1.1776									2.0366	0.7569	1.8033	0.6299	0.8926	0.5752	1.655	1.8552		0.9467	1.9618	1.54	0.9333	0.7667	0.4	1.2033	0.4167	0.2233
IR64								1.3636	1.1976	1.8833	0.5067	0.795	0.9288			1.6861	1.445	1.215	0.59	0.465	0.39	1.9452	0.7491	2.1733	0.5245	1.94	0.6829	1.7323	1.7126	0.965	0.8233	1.81	1.4384	1.1	0.95	0.55	0.9867	0.3267	0.2567
IR66								1.0084	1.7403
IR74								1.3366	1.024			0.9171	1.0313																											1.6467	0.8567
IR74371-46-1-1								1.4483	1.1242
IR74371-54-1-1								1.3973	1.123
IR74371-70-1-1								1.148	1.221
IR8						0.9762	2.0414	1.6561	1.3192	1.91	0.5167	1.2229	1.3308																	0.9	1.12	1.3633	1.49				1.71	0.32	0.1667
IR80416-B-32-3								1.3593	1.3706
IR81063-B-94-U3-4								1.266	0.9255
IR82590-B-B-140-2								1.2451	0.7887
IR82635-B-B-143-1								1.1223	0.9147			0.9735	0.9545			1.11	1.33	0.68	0.635	0.245	0.25	1.1986	0.5551	1.6167	0.6732	1.1223	0.5405	1.1396	1.0305
IR82635-B-B-23-1								1.3851	1.121
IR82635-B-B-47-1								1.1651	1.1768
IR82635-B-B-47-2								1.1622	1.1241
IR82635-B-B-88-2								1.0414	0.8021
IR82635-B-B-93-2								1.3914	1.08			1.0411	1.1493									1.476	0.3866	2.03	0.619	1.2611	0.4572	1.1302	1.0893
IR83399-B-B-52-1								1.2223	1.0852			1.0268	1.1174									1.8402	0.3986	1.8733	0.4972	0.942	0.4966	1.3646	1.1767
IR83747-B-B-115-4								1.5243	0.9145
IR83929-B-B-132-3								1.3856	0.8496
IRAT44						1.1234	1.7385	1.7718	1.3713
ITA257						0.8194	1.1843	1.4567	1.1711			0.9078	0.9076			0.735	0.54	0.46	0.525	0.28	0.655	1.1493	0.6944	1.5133	0.4674	0.5725	0.3508	1.1323	1.5576	1.17	0.8994	1.4567	1.8167
KALUBALAVEE						0.6834	0.8021	0.8971	1.0744	1.2833	0.42	0.8672	0.8269			1.02	1.005	0.505	0.42	0.285	0.11	0.8106	0.3509	1.43	0.3065	1.2734	0.3245	0.6808	1.0503	0.73		1.7067	1.32	0.4	0.3667	0.15	0.8567	0.31	0.09667
Kasalath								1.6331	1.7804			0.5292	0.7421									0.7964	0.2219	1.85	0.3968	0.7422	0.262	1.317	1.1378	0.51	0.5594	1.4333	1.3067							0.6567	0.54
Kathiyan1								1.2242	0.8745
MUDGO						1.0165	1.4679	1.3439	1.4265	2.3	0.68	0.6602	1.0715			1.86	1.325	0.715	0.7	0.45	0.545	1.7169	0.553	1.08	0.4487	0.7969	0.3738	1.5343	1.296	0.995		1.68	1.5233				1.6633	0.3367	0.2633	1.1933	0.9633
N22						1.0196	1.2422	1.4703	1.3852	1.72	0.58																										1.2967	0.4633	0.2833
NERICA1						0.7002	1.0121	1.8044	1.2144			0.4789	1.025									1.3966	0.5954	1.3067	0.5998	1.1917	0.49	1.1239	0.7418	0.84	0.6592	1.7833	1.3
NERICA10						0.8367	1.0922	1.1782	1.1185													0.9315	0.3481	1.36	0.5216	0.622	0.257	1.1795	1.3824	1.01		1.4933	1.3133							1.02	0.865
NERICA18						0.9365	0.6937	1.3156	1.2785
NERICA3						1.0268	1.0616	1.9329	1.5158													1.2256	0.5433	1.2769	0.3221	0.8884	0.5059	1.3108	0.9926	0.95		1.9	1.29
NERICA4						0.9966	0.8715	0.8051	1.4827							1.2	0.725	0.255	0.405	0.425	0.62	1.0074	0.4633	1.46	0.4156	0.8164	0.4001	1.0215	1.1968	0.58	1.3594	1.8067	1.6833	0.55	0.7333	0.3
NERICA7						0.6274	0.9148	1.4682	1.3425
NERICA8						0.5367	0.4713	1.3753	1.1113
NL19												1.1856	1.3501
P163						0.6497	1.2352
PH205-2-2-3								1.4901	1.4429			1.2639	1.2004
PH205-2-5-13-3								1.5748	1.4109			1.3461	1.4223
PH205-2-5-17-3								1.9895	1.7051			1.1014	1.426
PH205-2-5-3-3								1.741	1.4439			1.3067	1.3295
PH211-3-1-3-3								1.0573	0.9109			0.8518	0.8849
PH211-3-2-1-3								1.1732	0.9428			0.7652	0.4599
PH211-3-2-3-3								0.9168	0.9435			0.8368	0.8644
PH218-5-3-18-3								1.4896	1.4677			0.9343	1.0938									3.0645	0.9633	1.9633	0.533	1.9083	0.6333	1.6118
PH218-5-3-5-3								1.54	1.3524			0.9053	1.1757									2.5734	0.9158	1.09	0.6663	1.4126	0.5287	1.8264	1.7405
PH218-5-3-8-3								1.5465	1.4099			0.7378	1.2917			1.43	1.485	0.76	0.585	0.39	0.36	2.3289	0.5909	1.78	0.5363	1.7462	0.6536	1.6986	1.7343
PH218-5-5-7-3								1.72	1.6176			0.8405	1.0035									2.7674	0.9696	1.2667	0.5525	1.3313	0.5439	1.4628	1.4993
PH228-2								1.4102	1.1806			0.8189	0.9817									3.3184	1.0313	1.58	0.572	1.2719	0.7435	1.4902	1.9599
PH228-5								1.6099	1.3316			0.8276	1.0874									2.6289	0.9031	2.5633	0.5677	1.7623	0.6455	1.4028	1.9199
PH230-2								1.3652	1.2867			0.8736	0.9965									1.578	1.0105	1.3467	0.4682	1.7814	0.6403	1.6133	1.7141
RTS14										1.43	0.6433																										0.6367	0.19	0.21
RTS4						1.5826	1.7677	0.957	1.0685			0.6606	0.9066
SADRITORMISRI						1.6267	1.682	2.0701	1.6379	2.37	0.7833	1.1158	1.3828			1.505	1.305	0.9	1.035	0.195	0.24	1.5007	0.4277	1.05	0.492	0.9297	0.356	1.3271	1.4333	0.75	0.9194	1.69	2.11	0.8667	0.9667	0.4	1.7233	0.3167	0.2833	1.7667	0.8667
SANTHISUFAID						1.3326	1.0539	1.1606	1.1479	1.9	0.48	0.5942	1.0712			1.33	1.17	0.66	0.485	0.235	0.82	0.8544	0.3988	1.5515	0.3741	0.8713	0.3408	1.2484	1.6001	0.9033	0.9515	1.8033	1.4	0.7667	0.8		0.8867	0.385	0.2667	0.8667	0.7433
SERATOESHARI						1.6739	1.6076	1.3426	1.3904	1.43	0.54																			0.9567	0.9733	1.23	1.3033				1.13	0.2667	0.2433
SIGADIS						1.6634	2.3211	1.2355	1.2635	2.15	0.4533	0.7432	1.0121																	1.17	0.8953	1.2767	0.86				0.7733	0.3	0.36
SUNDENSIS						1.4333	1.865	1.3285	1.2483	1.8867	0.5967																										1.02	0.4367	0.3333
SURJAMKUHI						1.5163	2.0271	1.2947	1.454	1.62	0.49	0.5876	0.934			1.1	1.14	0.275	0.405	0.175	0.325	1.1403	0.4416	1.3167	0.5464	0.6296	0.5231	1.0665	0.7533	0.675	0.6815	2.5967	1.93	0.4667	0.4333	0.3	1.33	0.3433	0.18
TAICHUNGNATIVE1						1.4633	2.0761	1.5275	1.3609	1.71	0.4633	0.978	1.021									2.5517	0.785	1.0212	0.4609	1.68	0.6384	1.3815	1.688	0.9	0.9367	1.6433	1.6967	1.233	0.5667	0.45				1.1867	0.9667
TEQING						1.387	1.5889	1.3592	1.1415
TOG7178						1.6034	1.8697	1.7469	1.4745																														0.4233
TONDOK						2.1969	3.3248	1.6238	1.8767			0.5623	0.8799									2.0011	0.944	1.0933	0.5454	1.2456	0.4355	1.1709	1.7234
TOX1011-4-A2						0.8637	1.1293	1.5812	0.8823			0.8288	1.0802			1.045	0.885	0.33	0.37	0.315	0.755	0.9745	0.3189	1.6	0.3039	0.7164	0.3255	1.178	0.8494	0.975	0.5915	1.85	1.8133
Varyla						1.0034	1.2051	1.2821	1.5064
WAB501-11-5-1						0.6869	1.1505	0.9743	0.9421			0.687	0.8246									0.9249	0.4199	1.9833	0.3468	0.5708	0.263	0.9695	1.3354
WAB502-13-4-1						0.9298	1.2289	1.2626	1.0102			0.7568	0.6979
WITA4												0.7579	0.8091
YODANYA						0.6067	1.3492	1.2768	1.0261	1.8333	0.35	0.7174	0.881									1.3162	0.2054	1.5433	0.4866		0.5215	1.6665		0.93	0.7094	1.5467	1.9367	0.4333	0.5333	0.25	1.0067	0.22	0.2167
Mwangaza
SARO5																																								1.1267	0.8267
Average						1.08792	1.36557	1.3757	1.22679	1.72999	0.512805	0.857078	1.01709			1.27509	1.11875	0.6	0.5425	0.3175	0.460417	1.62663	0.585097	1.5418	0.489488	1.12094	0.465888	1.30143	1.35506	0.915227	0.866811	1.6241	1.5369	0.783315	0.670833	0.363636	1.14399	0.321767	0.238159	1.17336	0.813156
